# Supplementary material for: Evolution of UCP1 Gene and Its Significance to Temperature Adaptation in Rodents
Source: Int J Mol Sci. 2025 Feb 27;26(5):2155. doi: 10.3390/ijms26052155 (PMC11899873; doi:10.3390/ijms26052155)
Supplement: Supplementary file 1 [file ijms-26-02155-s001.zip]

Archive with 1 entries (1 files):
- ijms-3334673-supplementary.pdf
